# Supplementary material for: Development of a Personalized Tumor Neoantigen Based Vaccine Formulation (FRAME-001) for Use in a Phase II Trial for the Treatment of Advanced Non-Small Cell Lung Cancer
Source: Pharmaceutics. 2022 Jul 21;14(7):1515. doi: 10.3390/pharmaceutics14071515 (PMC9322189; doi:10.3390/pharmaceutics14071515)
Supplement: Supplementary file 1 [file pharmaceutics-14-01515-s001.zip]

Archive with 1 entries (1 files):
- pharmaceutics-1802305-supplementary.pdf
